# Supplementary material for: Engaging Physicians and Systems to Improve Hepatitis C Virus Testing in Baby Boomers
Source: Healthcare (Basel). 2023 Jan 10;11(2):209. doi: 10.3390/healthcare11020209 (PMC9858629; doi:10.3390/healthcare11020209)
Supplement: Supplementary file 1 [file healthcare-11-00209-s001.zip]

Archive with 1 entries (1 files):
- healthcare-1959932-supplementary.pdf
